# Supplementary material for: Staufen targets coracle mRNA to Drosophila neuromuscular junctions and regulates GluRIIA synaptic accumulation and bouton number
Source: Dev Biol. 2014 Aug 15;392(2):153–67. doi: 10.1016/j.ydbio.2014.06.007 (PMC4111903; doi:10.1016/j.ydbio.2014.06.007)
Supplement: Supplementary file 2 — Supplementary data: Fig. S2 GluRIIA localisation appears normal in barentsz and exuperantia mutants. (A) NMJ between muscles 6/7 from an exuQR/Df larva stained for DLG (red) and GluRIIA (green). (B) Ectopically expressed Miranda-GFP localises around the NMJ labelled with Cy3 anti-HRP. (C) NMJ between muscles 6/7 from a btz2 larva stained for DLG (red) and Coracle (green). Scale bar (A: 25 µm, B: 24 µm, C: 37 µm). [file mmc2.zip]

Archive with 1 entries (1 files):
- mmc2.tif
